# Supplementary material for: Decreased Fetal Movements: A Sign of Placental SARS-CoV-2 Infection with Perinatal Brain Injury
Source: Viruses. 2021 Dec 15;13(12):2517. doi: 10.3390/v13122517 (PMC8706116; doi:10.3390/v13122517)
Supplement: Supplementary file 1 [file viruses-13-02517-s001.zip]

Archive with 1 entries (1 files):
- viruses-1502055-supplementary.pdf
